# Supplementary material for: 3D-Printed Arch Supports Combined with Toe Spreaders Modulate Phase-Specific Ankle Alignment and Muscle Activity in Young Adults with Functional Flat Foot
Source: J Clin Med. 2025 Nov 12;14(22):8017. doi: 10.3390/jcm14228017 (PMC12653742; doi:10.3390/jcm14228017)
Supplement: Supplementary file 1 [file jcm-14-08017-s001.zip]

Archive with 1 entries (1 files):
- jcm-3970516-supplementary.pdf
